# Supplementary material for: Feasibility Study of Soft Tooling Inserts for Injection Molding with Integrated Automated Slides
Source: Micromachines (Basel). 2021 Jun 22;12(7):730. doi: 10.3390/mi12070730 (PMC8306434; doi:10.3390/mi12070730)
Supplement: Supplementary file 1 [file micromachines-12-00730-s001.zip]

Archive with 1 entries (1 files):
- micromachines-1254441-supplementary.pdf
